# Supplementary material for: Prognostic Factors for Iatrogenic Tracheal Rupture: A Single-Center Retrospective Cohort Study
Source: J Clin Med. 2020 Feb 1;9(2):382. doi: 10.3390/jcm9020382 (PMC7074133; doi:10.3390/jcm9020382)
Supplement: Supplementary file 1 [file jcm-09-00382-s001.zip]

Archive with 1 entries (1 files):
- jcm-681038-supplementary.xlsx
