# Supplementary material for: Prognostic Factors for Iatrogenic Tracheal Rupture: A Single-Center Retrospective Cohort Study
Source: J Clin Med. 2020 Feb 1;9(2):382. doi: 10.3390/jcm9020382 (PMC7074133; doi:10.3390/jcm9020382)
Supplement: Supplementary file 1 [file jcm-09-00382-s001.zip › jcm-681038-supplementary.xlsx]

## Sheet: Tabelle1
Pat ID	Age (years)	Sex (0-male, 1-female)	Height (cm)	Weight (kg)	Intubation-related rupture (0-no, 1-yes)	Tracheotomy-related rupture (0-no, 1-yes)	Surgery-related rupture (0-no, 1-yes)	Causal code (1-Intubation-related, 2-Tracheotomy-related, 3-Surgery-related)	Intubation due to Cardio Pulmonary Resuscitation (0-no, 1-yes)	Intensive Care Unit before tracheal rupture (0-no, 1-yes)	Surgical repair (0-no, 1-yes)	Interfacility Emergency Medical Service Transport (0-no, 1-yes)	Emergency intubation (0-no, 1-yes, N/A-not applicable)	Multiple intubation attempts (0-no, 1-yes, N/A-not applicable)	Stylet use during intubation (0-no, 1-yes, N/A-not applicable)	Steroids (0-no, 1-yes)	Chronic Obstructive Pulmonary Disease (0-no, 1-yes)	Rupture length (cm)	Emphysema subcutaneous (primary symptom) (0-no, 1- yes)	Mediastinitis (any) (0-no, 1-yes)	Length Of Stay in the Intensive Care Unit (days)	Respirator days (days)	Mortality adjusted due to tracheal rupture (1-dead, 0-survived)	Mortality all-cause hospital (1-dead, 0-survived)	Mortality day (day of death after tracheal rupture) (N/A-not applicable)	Survival time at 90day follow up (days)	Survival time in clinical records (days)
1	66	1	168	78	0	1	0	2	0	1	0	0	N/A	N/A	N/A	0	0	3.5	1	1	25	25	0	1	25	25	25
2	59	1	159	71	0	1	0	2	0	1	1	0	N/A	N/A	N/A	0	0	5.5	1	0	5	5	0	1	5	5	5
3	70	1	164	79	1	0	0	1	0	1	0	0	1	0	1	0	0	3	1	0	17	10	0	0	N/A	90	101
4	57	1	168	100	1	0	0	1	0	1	1	0	1	0	1	1	1	4	1	0	10	10	0	0	N/A	90	94
5	62	1	159	78	0	1	0	2	0	1	1	0	N/A	N/A	N/A	1	1	2.5	1	0	16	5	0	0	N/A	90	143
6	70	1	164	60	1	0	0	1	0	1	1	0	0	1	1	0	0	6.5	1	0	40	28	0	0	N/A	90	386
7	94	1	157	55	1	0	0	1	0	0	0	0	1	1	1	0	0	1	0	0	8	0.5	0	0	N/A	90	92
8	72	1	162	70	1	0	0	1	0	1	0	0	1	0	1	0	0	4	1	0	28	14	0	1	30	30	30
9	28	1	168	69	1	0	0	1	0	0	0	0	1	0	0	0	0	3	1	0	18	18	0	0	N/A	90	234
10	44	1	173	66	0	1	0	2	0	1	1	0	N/A	N/A	N/A	0	0	4	1	0	41	33	0	1	41	41	41
11	87	1	161	55	1	0	0	1	1	0	1	1	1	0	1	0	0	6	1	0	12	12	0	1	12	12	12
12	71	1	165	85	1	0	0	1	0	1	1	1	1	0	1	1	1	6.5	1	1	30	30	1	1	16	16	16
13	61	1	155	76	1	0	0	1	0	1	1	0	1	0	1	0	0	1	0	0	8	5	0	0	N/A	90	121
14	80	1	165	70	1	0	0	1	1	0	0	0	1	0	1	0	0	4	1	0	9	9	0	1	9	9	9
15	74	1	164	62	1	0	0	1	1	0	1	1	1	0	1	1	1	7	1	0	3	3	0	1	3	3	3
16	76	1	158	59	1	0	0	1	0	1	1	0	1	0	1	0	0	6	1	1	60	48	0	1	60	60	60
17	51	0	178	150	0	1	0	2	0	1	1	1	N/A	N/A	N/A	0	0	5.5	1	0	18	11	0	0	N/A	90	100
18	59	1	165	72	1	0	0	1	0	1	1	0	1	0	0	1	1	3.5	1	1	36	28	0	0	N/A	90	210
19	86	1	163	78	1	0	0	1	0	0	0	0	1	0	1	0	0	8	1	0	12	5	0	1	15	15	15
20	72	1	165	78	1	0	0	1	0	1	0	0	1	0	1	0	0	4	1	0	18	10	0	0	N/A	90	90
21	55	1	164	74	0	0	1	3	0	0	1	0	N/A	N/A	N/A	0	0	3	1	1	31	31	1	1	31	31	31
22	41	1	172	110	0	0	1	3	0	0	1	1	N/A	N/A	N/A	0	0	3	1	0	8	0	0	0	N/A	90	150
23	79	0	166	65	0	1	0	2	1	1	0	0	N/A	N/A	N/A	0	0	5	1	1	2	2	0	1	2	2	2
24	84	1	158	55	0	1	0	2	0	1	1	0	N/A	N/A	N/A	0	0	4	0	0	22	22	0	0	N/A	90	90
25	77	1	165	65	1	0	0	1	1	0	1	1	1	0	1	0	0	4	1	0	9	9	0	0	N/A	90	90
26	48	1	155	45	0	0	1	3	0	1	1	0	N/A	N/A	N/A	0	0	6.5	1	0	7	7	0	1	7	7	7
27	87	1	155	53	1	0	0	1	1	0	0	0	1	1	1	0	0	8.5	1	1	9	9	1	1	9	9	9
28	66	1	165	90	0	1	0	2	0	1	1	0	N/A	N/A	N/A	1	1	7	1	0	10	10	0	1	10	10	10
29	48	1	167	55	0	1	0	2	0	1	1	1	N/A	N/A	N/A	1	1	4	1	1	8	8	0	1	8	8	8
30	26	0	170	65	1	0	0	1	1	0	1	0	1	0	1	0	0	5.5	1	1	10	10	0	1	10	10	10
31	69	1	158	73	0	1	0	2	0	1	0	1	N/A	N/A	N/A	0	0	2	0	0	2	0	0	0	N/A	90	100
32	68	1	163	70	1	0	0	1	0	0	0	0	1	0	1	0	0	2.5	0	0	30	23	0	0	N/A	90	91
33	77	0	165	75	1	0	0	1	0	0	0	0	1	1	1	0	0	2	0	0	48	48	0	0	N/A	90	90
34	39	1	165	55	1	0	0	1	1	0	1	1	1	0	1	0	0	4	1	0	11	5	0	0	N/A	90	365
35	77	0	170	70	1	0	0	1	0	0	0	0	1	0	1	0	0	3.5	0	0	20	18	0	0	N/A	90	120
36	25	1	175	60	1	0	0	1	1	0	0	0	1	1	1	0	0	2	0	0	13	8	0	0	N/A	90	240
37	82	0	170	115	1	0	0	1	0	1	1	1	1	0	1	0	1	6	1	0	2	2	0	1	2	2	2
38	80	1	158	120	1	0	0	1	1	1	0	0	1	0	0	0	0	4	0	1	11	9	0	1	11	11	11
39	73	0	145	75	1	0	0	1	1	1	0	0	1	0	0	1	1	2	0	0	52	31	0	0	N/A	90	90
40	73	0	163	78	0	0	1	3	0	0	1	0	N/A	N/A	N/A	0	0	5	1	1	29	13	0	0	N/A	90	120
41	67	1	158	82	0	1	0	2	0	1	1	1	N/A	N/A	N/A	0	0	1.5	1	0	36	7	0	0	N/A	90	90
42	80	1	160	65	1	0	0	1	1	1	0	1	1	1	1	1	1	5	1	0	0.5	0.5	1	1	1	1	1
43	73	0	175	110	1	0	0	1	0	1	1	1	1	0	1	0	1	1	1	1	39	29	0	0	N/A	90	120
44	55	0	180	80	1	0	0	1	1	0	1	1	1	0	0	0	0	6	1	0	3	3	0	1	3	3	3
45	56	1	160	87	1	0	0	1	0	0	1	0	0	0	0	0	0	4	1	0	5	1	0	0	N/A	90	120
46	83	1	165	80	0	0	1	3	0	0	1	0	N/A	N/A	N/A	0	1	3	1	0	9	3	0	1	11	11	11
47	62	1	167	80	1	0	0	1	0	1	1	1	1	0	1	1	1	7	1	1	16	16	1	1	22	22	22
48	86	1	160	65	1	0	0	1	0	0	1	1	1	1	1	1	1	6	1	0	19	10	0	0	N/A	90	90
49	48	0	175	95	1	0	0	1	0	0	1	1	0	0	0	0	0	5	1	0	4	1	0	0	N/A	90	180
50	76	0	180	90	0	1	0	2	0	0	1	0	N/A	N/A	N/A	0	0	4.5	1	0	0	0	1	1	1	1	1
51	69	1	165	76	0	1	0	2	0	1	1	1	N/A	N/A	N/A	1	1	7	1	0	21	21	0	1	21	21	21
52	84	1	167	64	1	0	0	1	0	1	1	1	1	0	1	1	1	3	1	0	9	7	0	0	N/A	90	90
53	74	0	168	69	0	0	1	3	0	0	1	0	N/A	N/A	N/A	1	1	4.5	1	1	4	4	1	1	4	4	4
54	85	0	160	85	1	0	0	1	0	0	1	0	1	0	1	1	1	5	1	0	2	2	0	1	2	2	2
